# Supplementary material for: Implications of variability in triceps surae muscle volumes on peak lower limb muscle forces during human walking
Source: PLoS One. 2025 Mar 28;20(3):e0320516. doi: 10.1371/journal.pone.0320516 (PMC11952212; doi:10.1371/journal.pone.0320516)
Supplement: S1 Data — (XLSX) [file pone.0320516.s002.xlsx]

## Sheet: Gastrocnemius Lateralis
Subject	Velocity	Average Maximum Force During Braking Normalized by Body Weight			Average Maximum Force During Propulsion Normalized By Body Weight
		KH	C	YHA	KH	C	YHA
2014040	C3	0.366108	0.43285	0.570114	0.600797	0.753547	1.07966
2014051	C3	0.532455	0.608936	0.756418	0.755501	0.904859	1.19918
2014001	C3	0.24682	0.267027	0.360432	0.631197	0.743152	1.07347
2014019	C3	0.37633	0.457948	0.625093	0.914038	1.16813	1.69819
2014013	C3	0.322718	0.389431	0.516342	0.743073	0.967762	1.40691
2014014	C3	0.591473	0.617182	0.788604	0.988067	1.05495	1.49944
2014016	C3	0.459034	0.538389	0.719285	0.728331	0.738156	1.0275
2014031	C3	0.239642	0.272443	0.364435	0.638477	0.720824	1.04061
2014048	C3	0.198349	0.239309	0.332703	0.603504	0.646638	0.907303
2015030	C3	0.261757	0.290802	0.391305	0.701581	0.791453	1.14889
2014040	C4	0.330898	0.403735	0.56119	0.614997	0.771725	1.10771
2014051	C4	0.500961	0.578129	0.731394	0.809257	0.968254	1.28603
2014001	C4	0.255775	0.288665	0.391242	0.71585	0.83343	1.19252
2014019	C4	0.371381	0.457645	0.641052	0.894072	1.14586	1.68031
2014013	C4	0.251954	0.349079	0.498188	0.843469	1.0692	1.55615
2014014	C4	0.57521	0.601523	0.788872	1.14017	1.24578	1.7672
2014016	C4	0.345725	0.359778	0.483113	1.04096	1.22055	1.75493
2014031	C4	0.23443	0.276247	0.365894	0.738412	0.848788	1.24203
2014048	C4	0.151579	0.195638	0.268883	0.591866	0.613002	0.835739
2015030	C4	0.257789	0.288678	0.3879	0.689977	0.775133	1.11282
2014040	C5	0.302422	0.367398	0.506303	0.812044	1.03603	1.50846
2014051	C5	0.354842	0.421651	0.548129	0.95385	1.16805	1.63338
2014001	C5	0.0383255	0.0444437	0.0587686	0.410105	0.714084	0.991948
2014019	C5	0.27954	0.343707	0.478854	0.66849	0.846825	1.217
2014013	C5	0.184994	0.232011	0.312909	0.817567	1.0742	1.57106
2014014	C5	0.430068	0.459267	0.598084	1.29988	1.44201	2.08306
2014016	C5	0.211364	0.23194	0.305139	1.24471	1.50682	2.15763
2014031	C5	0.177166	0.206825	0.273313	0.877026	1.01684	1.48948
2014048	C5	0.236293	0.255297	0.347644	0.768338	0.833835	1.21068
2015030	C5	0.218084	0.252447	0.351213	0.843516	1.01406	1.47977

## Sheet: Gastrocnemius Medialis
Subject	Velocity	Average Maximum Force During Braking Normalized by Body Weight			Average Maximum Force During Propulsion Normalized By Body Weight
		KH	C	YHA	KH	C	YHA
2014040	C3	0.949013	0.973419	0.962259	1.21345	1.26989	1.32307
2014051	C3	1.62286	1.69354	1.74126	2.19886	2.40769	2.65534
2014001	C3	0.638726	0.631952	0.686672	1.04998	1.06826	1.07623
2014019	C3	0.918	0.974925	1.00466	1.19703	1.22326	1.19203
2014013	C3	0.855556	0.873694	0.886487	1.13986	1.12329	1.12118
2014014	C3	1.70355	1.67411	1.75544	2.55928	2.65906	2.85529
2014016	C3	1.08428	0.984642	0.960455	2.01748	1.94441	2.14001
2014031	C3	0.627259	0.675665	0.735196	1.10015	1.15348	1.20324
2014048	C3	0.366153	0.413673	0.41951	1.42536	1.49181	1.61833
2015030	C3	0.689147	0.705897	0.769649	1.20794	1.17282	1.20616
2014040	C4	0.74466	0.773791	0.792976	1.16535	1.22561	1.27376
2014051	C4	1.5067	1.58124	1.64783	2.33552	2.55047	2.81612
2014001	C4	0.638333	0.641346	0.68291	1.10955	1.16889	1.17194
2014019	C4	0.808474	0.850217	0.882615	1.22551	1.26716	1.25549
2014013	C4	0.499446	0.516686	0.533708	1.39204	1.42311	1.40346
2014014	C4	1.63112	1.60745	1.75327	2.60522	2.70038	2.79152
2014016	C4	0.971324	0.930902	1.03881	1.8905	1.68058	1.60746
2014031	C4	0.677113	0.733012	0.813179	0.887421	0.941199	0.924661
2014048	C4	0.338945	0.413677	0.433789	1.36863	1.48286	1.62456
2015030	C4	0.722998	0.711766	0.768796	1.2661	1.13429	1.17543
2014040	C5	0.712697	0.747446	0.780534	1.1258	1.14204	1.10337
2014051	C5	0.847187	0.868836	0.881581	2.4274	2.59923	2.7618
2014001	C5	0.104744	0.112856	0.116832	0.396424	0.543359	0.501153
2014019	C5	0.571892	0.590451	0.586349	0.773087	0.767477	0.711719
2014013	C5	0.487257	0.499894	0.515461	0.880165	0.866372	0.773079
2014014	C5	1.23585	1.21187	1.30399	2.58177	2.58373	2.72216
2014016	C5	0.619602	0.617809	0.669492	1.9897	1.75677	1.754
2014031	C5	0.509651	0.557816	0.613763	0.877432	0.986673	0.897851
2014048	C5	0.519958	0.591373	0.637538	1.20927	1.33496	1.4088
2015030	C5	0.47104	0.444594	0.460115	1.14889	1.0087	0.971966

## Sheet: Soleus
Subject	Velocity	Average Maximum Force During Braking Normalized by Body Weight			Average Maximum Force During Propulsion Normalized By Body Weight
		KH	C	YHA	KH	C	YHA
2014040	C3	0.545633	0.454579	0.316666	1.15539	0.913908	0.599009
2014051	C3	0.66253	0.499887	0.288514	2.10476	1.69454	1.08329
2014001	C3	0.675597	0.466281	0.301541	1.31892	0.852519	0.586543
2014019	C3	0.75363	0.588861	0.367579	1.61884	1.36044	0.916109
2014013	C3	0.520701	0.508678	0.346795	1.53044	1.27	0.833442
2014014	C3	1.26975	0.917568	0.641266	2.14042	1.5454	1.0663
2014016	C3	0.836702	0.622667	0.436683	1.8183	1.26888	0.836294
2014031	C3	0.617787	0.490725	0.322561	1.1709	0.946595	0.633598
2014048	C3	0.375093	0.341212	0.230839	1.45025	1.10297	0.711284
2015030	C3	0.683141	0.521421	0.341939	1.41356	1.03574	0.684618
2014040	C4	0.710917	0.587069	0.385343	1.12753	0.905004	0.617845
2014051	C4	0.924245	0.753752	0.510514	2.25866	1.82727	1.16404
2014001	C4	0.593889	0.429767	0.278692	1.3609	0.971272	0.652489
2014019	C4	0.821814	0.670248	0.424339	1.44437	1.22401	0.85052
2014013	C4	0.578084	0.514374	0.331026	1.61348	1.32358	0.891623
2014014	C4	1.46032	1.04263	0.679539	2.29094	1.6336	1.12402
2014016	C4	0.988496	0.694573	0.444261	1.95219	1.35157	0.944851
2014031	C4	0.596691	0.509597	0.32295	1.14168	0.931411	0.635797
2014048	C4	0.324433	0.266989	0.173675	1.51909	1.13569	0.721051
2015030	C4	0.671526	0.515585	0.342794	1.58723	1.1066	0.734977
2014040	C5	0.669943	0.555435	0.35658	1.11547	0.949175	0.638951
2014051	C5	0.533514	0.437285	0.279325	2.21485	1.79432	1.15825
2014001	C5	0.0738167	0.0322576	0.025683	0.565027	0.532675	0.331204
2014019	C5	0.438975	0.343522	0.20045	0.997156	0.836183	0.553334
2014013	C5	0.356608	0.318114	0.210339	1.27833	1.12267	0.766583
2014014	C5	0.780502	0.617013	0.384803	2.53004	1.95342	1.30251
2014016	C5	0.417499	0.330538	0.202897	2.20391	1.61667	1.06335
2014031	C5	0.456077	0.370324	0.235126	1.30408	1.06245	0.743094
2014048	C5	0.516711	0.412724	0.255987	1.62153	1.22712	0.793294
2015030	C5	0.486558	0.378397	0.25374	1.56109	1.19637	0.802048

## Sheet: Dorsiflexors
Subject	Velocity	Average Maximum Force During Braking Normalized by Body Weight			Average Maximum Force During Propulsion Normalized By Body Weight
		KH	C	YHA	KH	C	YHA
2014040	C3	0.853324	0.853324	0.853324	0.0718616	0.0718616	0.0718616
2014051	C3	0.641352	0.641352	0.641352	0.118702	0.122715	0.133548
2014001	C3	0.347884	0.636066	0.636066	0.0728235	0.0652358	0.0652358
2014019	C3	1.3239	1.3239	1.3239	0.104298	0.104298	0.104298
2014013	C3	1.00686	0.78918	0.78918	0.0912567	0.102924	0.102924
2014014	C3	0.937701	0.644323	0.644323	0.143119	0.16562	0.167058
2014016	C3	1.09403	0.895085	0.895085	0.113685	0.139357	0.140678
2014031	C3	0.522542	0.279904	0.279904	0.0696955	0.0806562	0.0806562
2014048	C3	0.501889	0.309955	0.309955	0.0732035	0.0875683	0.0875683
2015030	C3	0.609902	0.401465	0.401465	0.0788875	0.0907986	0.0907986
2014040	C4	0.931385	0.931385	0.931385	0.0745496	0.0745496	0.0745496
2014051	C4	0.720075	0.720075	0.720075	0.119775	0.119775	0.140968
2014001	C4	0.411368	0.684061	0.684061	0.101565	0.0866182	0.0907357
2014019	C4	1.47169	1.47169	1.47169	0.120497	0.120497	0.120497
2014013	C4	2.01135	1.42456	1.42456	0.12045	0.121721	0.121721
2014014	C4	1.11808	0.764273	0.764273	0.150818	0.170651	0.170651
2014016	C4	1.12555	0.987987	0.987987	0.14076	0.182101	0.182101
2014031	C4	0.8418	0.443927	0.443927	0.0854211	0.0981687	0.0981687
2014048	C4	0.730002	0.484817	0.484817	0.0807263	0.102694	0.102694
2015030	C4	0.789969	0.598508	0.598508	0.0890971	0.101393	0.101393
2014040	C5	1.40551	1.40551	1.40551	0.0900439	0.0900439	0.0900439
2014051	C5	1.54387	1.54387	1.54387	0.164086	0.164086	0.164086
2014001	C5	0.267727	0.389958	0.389958	0.527275	1.01639	1.01639
2014019	C5	1.51628	1.51628	1.51628	1.02422	1.02422	1.02422
2014013	C5	1.93978	1.29461	1.29461	0.696751	0.495071	0.495071
2014014	C5	2.47622	1.82376	1.82376	0.180958	0.201589	0.201589
2014016	C5	2.16973	1.84792	1.84792	0.165203	0.193689	0.193689
2014031	C5	1.13836	0.598025	0.598025	0.10656	0.132576	0.132576
2014048	C5	1.24382	0.807841	0.807841	0.120427	0.140967	0.140967
2015030	C5	1.13069	0.866464	0.866464	0.117107	0.127671	0.127671

## Sheet: Evertors
Subject	Velocity	Average Maximum Force During Braking Normalized by Body Weight			Average Maximum Force During Propulsion Normalized By Body Weight
		KH	C	YHA	KH	C	YHA
2014040	C3	0.944435	0.944435	0.944435	0.862439	0.845027	0.791895
2014051	C3	0.462973	0.457462	0.448719	0.486761	0.463416	0.412567
2014001	C3	0.431549	0.713433	0.713433	0.963412	0.851062	0.793815
2014019	C3	1.49733	1.49733	1.49733	1.52222	1.51284	1.4813
2014013	C3	1.08495	0.90064	0.90064	1.12729	1.16327	1.11349
2014014	C3	1.02342	0.748721	0.748721	1.46227	1.135	1.10377
2014016	C3	1.21788	1.12642	1.12642	0.931566	0.681114	0.658591
2014031	C3	0.612759	0.355427	0.355427	0.990375	0.81757	0.77201
2014048	C3	0.588734	0.412918	0.412918	0.819045	0.60114	0.576029
2015030	C3	0.658082	0.501498	0.501498	1.08044	0.891637	0.84025
2014040	C4	1.02643	1.02643	1.02643	0.893633	0.876457	0.820346
2014051	C4	0.411318	0.406438	0.396348	0.576587	0.555092	0.502377
2014001	C4	0.400739	0.673773	0.673773	1.07076	0.931066	0.879825
2014019	C4	1.7199	1.7199	1.7199	1.4348	1.43597	1.43876
2014013	C4	2.25353	1.64629	1.64629	1.27362	1.27105	1.22217
2014014	C4	1.22683	0.896985	0.896985	1.71075	1.36252	1.33215
2014016	C4	1.25903	1.25314	1.25314	1.60462	1.39295	1.33891
2014031	C4	0.962248	0.53627	0.53627	1.18493	1.00821	0.966294
2014048	C4	0.773277	0.568521	0.568521	0.800955	0.512484	0.484276
2015030	C4	0.862041	0.728593	0.728593	0.957668	0.812359	0.761373
2014040	C5	1.62351	1.62351	1.62351	1.28033	1.25377	1.20019
2014051	C5	1.82367	1.82367	1.82367	1.20245	1.18435	1.11492
2014001	C5	0.280114	0.412833	0.412833	1.23271	1.91876	1.91885
2014019	C5	1.7758	1.7758	1.7758	2.20323	2.19746	2.19834
2014013	C5	2.10126	1.47889	1.47889	1.96733	1.78676	1.76448
2014014	C5	2.86135	2.26637	2.26637	2.07519	1.71804	1.69713
2014016	C5	2.44399	2.25322	2.25322	2.00581	1.84086	1.82598
2014031	C5	1.2794	0.701754	0.701754	1.45757	1.25009	1.22782
2014048	C5	1.41719	0.997185	0.997185	1.21603	0.926031	0.874954
2015030	C5	1.26521	1.08681	1.08681	1.32215	1.15993	1.10803

## Sheet: Invertors
Subject	Velocity	Average Maximum Force During Braking Normalized by Body Weight			Average Maximum Force During Propulsion Normalized By Body Weight
		KH	C	YHA	KH	C	YHA
2014040	C3	0.726636	0.726636	0.726636	0.0664259	0.0586741	0.0529259
2014051	C3	0.591061	0.591061	0.591061	0.531172	0.502762	0.473876
2014001	C3	0.293939	0.526985	0.526985	0.0584136	0.046345	0.0429376
2014019	C3	1.09252	1.09252	1.09252	0.0507999	0.0507999	0.0507999
2014013	C3	0.795221	0.650523	0.650523	0.051744	0.0678455	0.0678455
2014014	C3	0.791585	0.547173	0.547173	0.145004	0.192949	0.15712
2014016	C3	0.924411	0.740097	0.740097	0.259992	0.281523	0.251888
2014031	C3	0.434701	0.23858	0.23858	0.0936579	0.11034	0.103372
2014048	C3	0.417285	0.256584	0.256584	0.064376	0.0716147	0.0684336
2015030	C3	0.521268	0.33883	0.33883	0.0637081	0.0699279	0.0671166
2014040	C4	0.799595	0.799595	0.799595	0.0541411	0.0524376	0.0524376
2014051	C4	0.651643	0.651643	0.651643	0.514065	0.469246	0.417889
2014001	C4	0.356926	0.583218	0.583218	0.128341	0.104023	0.0965621
2014019	C4	1.21778	1.21778	1.21778	0.0554479	0.0554479	0.0554479
2014013	C4	1.64094	1.19094	1.19094	0.0560349	0.0582869	0.0582869
2014014	C4	0.946423	0.650618	0.650618	0.111825	0.129414	0.11554
2014016	C4	0.96008	0.826437	0.826437	0.0693158	0.0802748	0.0802748
2014031	C4	0.697254	0.379819	0.379819	0.0434019	0.0582878	0.0582878
2014048	C4	0.625472	0.414398	0.414398	0.0523994	0.096342	0.0856952
2015030	C4	0.669353	0.498669	0.498669	0.125759	0.119071	0.108472
2014040	C5	1.1973	1.1973	1.1973	0.0554719	0.0554719	0.0554719
2014051	C5	1.31012	1.31012	1.31012	0.14587	0.125057	0.113785
2014001	C5	0.224223	0.324694	0.324694	0.446797	0.834669	0.834669
2014019	C5	1.22314	1.22314	1.22314	0.819905	0.819905	0.819905
2014013	C5	1.53724	1.0582	1.0582	0.54073	0.383471	0.383471
2014014	C5	1.96655	1.47706	1.47706	0.105539	0.145501	0.133348
2014016	C5	1.75847	1.51519	1.51519	0.0965012	0.135254	0.12409
2014031	C5	0.95438	0.514291	0.514291	0.0612184	0.0920402	0.0920402
2014048	C5	1.05009	0.686707	0.686707	0.0801072	0.0967852	0.0967852
2015030	C5	0.948005	0.712238	0.712238	0.074019	0.0811185	0.0811185

## Sheet: Gluteus Maximus
Subject	Velocity	Average Maximum Force During Braking Normalized by Body Weight			Average Maximum Force During Propulsion Normalized By Body Weight
		KH	C	YHA	KH	C	YHA
2014040	C3	0.25239	0.25239	0.252392	0.0583163	0.0590388	0.0586544
2014051	C3	0.137017	0.137126	0.137238	0.143233	0.146335	0.151754
2014001	C3	0.174114	0.194143	0.194143	0.0134755	0.0194128	0.0173997
2014019	C3	0.358549	0.358549	0.358549	0.044353	0.0443432	0.0442696
2014013	C3	0.27789	0.210969	0.210969	0.052547	0.0182354	0.0185576
2014014	C3	0.437932	0.272413	0.272412	0.0751083	0.003771	0.00377566
2014016	C3	0.396973	0.22192	0.221921	0.0527183	0.00419159	0.00419587
2014031	C3	0.18867	0.142111	0.142189	0.0249632	0.00935766	0.00934982
2014048	C3	0.234804	0.14472	0.14472	0.0214843	0.00362177	0.00362524
2015030	C3	0.434197	0.296553	0.296628	0.0628461	0.0102053	0.0102154
2014040	C4	0.217808	0.217794	0.217793	0.0543473	0.0534636	0.0524543
2014051	C4	0.201324	0.201384	0.201426	0.128037	0.126723	0.125289
2014001	C4	0.202094	0.210885	0.210885	0.033205	0.039537	0.0378115
2014019	C4	0.384306	0.384306	0.384306	0.0443645	0.0447654	0.0459344
2014013	C4	0.476713	0.367899	0.3679	0.026375	0.00927188	0.00896914
2014014	C4	0.488348	0.27701	0.277009	0.0884708	0.002033	0.00390531
2014016	C4	0.470689	0.288571	0.28854	0.0170384	0.00133677	0.00133676
2014031	C4	0.248789	0.210486	0.21077	0.0139621	0.00642305	0.00616829
2014048	C4	0.212269	0.127791	0.127791	0.0200228	0.0025756	0.00238192
2015030	C4	0.460782	0.29605	0.29613	0.0890555	0.016125	0.0150889
2014040	C5	0.408327	0.408324	0.408321	0.0494825	0.0510329	0.0505178
2014051	C5	0.757139	0.757137	0.757135	0.10754	0.109507	0.112605
2014001	C5	0.169034	0.208824	0.208824	0.323053	0.32826	0.328044
2014019	C5	0.363339	0.363277	0.363231	0.236875	0.236701	0.237496
2014013	C5	0.552832	0.445122	0.445122	0.169995	0.112621	0.11237
2014014	C5	0.68935	0.444371	0.444372	0.0951231	0.02289	0.0222289
2014016	C5	0.608624	0.429761	0.429763	0.0549628	0.0163187	0.0152096
2014031	C5	0.3462	0.299284	0.299469	0.0105011	0.00253282	0.00245876
2014048	C5	0.380724	0.253921	0.253921	0.0429383	0.00471909	0.00370038
2015030	C5	0.578322	0.396329	0.3964	0.0599667	0.0134516	0.0114153

## Sheet: Gracilis
Subject	Velocity	Average Maximum Force During Braking Normalized by Body Weight			Average Maximum Force During Propulsion Normalized By Body Weight
		KH	C	YHA	KH	C	YHA
2014040	C3	0.00706332	0.00703992	0.00704109	0.0416405	0.0411126	0.0410909
2014051	C3	0.0121871	0.0121892	0.01219	0.0336764	0.0333774	0.0332408
2014001	C3	0.00468106	0.00395584	0.00395616	0.0548958	0.0450521	0.0447559
2014019	C3	0.0143715	0.0138854	0.0130449	0.0396348	0.0396073	0.0395552
2014013	C3	0.00576446	0.00313094	0.00313098	0.0334929	0.0352502	0.0350976
2014014	C3	0.0200611	0.0178646	0.0178653	0.0502998	0.0395498	0.0385138
2014016	C3	0.0078564	0.0107694	0.0107697	0.0405766	0.0448314	0.0437896
2014031	C3	0.00495569	0.00454816	0.0045488	0.0315686	0.0285192	0.0278338
2014048	C3	0.00640727	0.00503173	0.00503178	0.0302821	0.0405538	0.0396749
2015030	C3	0.0066468	0.00817144	0.00817187	0.035319	0.0396315	0.0388703
2014040	C4	0.00578359	0.00578516	0.00578586	0.0486902	0.0484398	0.0484124
2014051	C4	0.0158829	0.015883	0.0158831	0.054316	0.0542544	0.0541362
2014001	C4	0.00800657	0.00626955	0.00600451	0.0711699	0.0621892	0.0604702
2014019	C4	0.0153464	0.0153463	0.0153463	0.0497119	0.0487353	0.0476388
2014013	C4	0.00505	0.00432518	0.00432511	0.0494414	0.0489947	0.0489265
2014014	C4	0.0217762	0.0182953	0.0182954	0.0666725	0.044331	0.0437379
2014016	C4	0.00466418	0.00830284	0.00831285	0.0341357	0.0278972	0.0273518
2014031	C4	0.00416107	0.00335022	0.00335022	0.0439876	0.0412417	0.0411692
2014048	C4	0.00676832	0.00739392	0.00726115	0.0316727	0.0425944	0.0422498
2015030	C4	0.0135448	0.0147349	0.0147355	0.02668	0.0333837	0.0333445
2014040	C5	0.0107688	0.0107696	0.0107711	0.101925	0.100744	0.098543
2014051	C5	0.0247142	0.0237176	0.0222193	0.0728973	0.0725078	0.0718747
2014001	C5	0.0446628	0.0331066	0.0331066	0.0827372	0.11282	0.112154
2014019	C5	0.0375059	0.0360995	0.0339779	0.0799981	0.0792315	0.0777619
2014013	C5	0.0178487	0.0155883	0.015199	0.0748391	0.0571321	0.0571097
2014014	C5	0.0272863	0.0298435	0.0277235	0.119587	0.0860649	0.0840659
2014016	C5	0.0308766	0.0367439	0.0357606	0.0788845	0.0638931	0.0638451
2014031	C5	0.0154719	0.0141275	0.0132056	0.0704963	0.0588642	0.0588009
2014048	C5	0.00452644	0.00879433	0.00754144	0.0551596	0.0727628	0.0725157
2015030	C5	0.00888181	0.0118752	0.0114339	0.058345	0.0759801	0.0755254

## Sheet: Hamstrings
Subject	Velocity	Average Maximum Force During Braking Normalized by Body Weight			Average Maximum Force During Propulsion Normalized By Body Weight
		KH	C	YHA	KH	C	YHA
2014040	C3	0.433846	0.433838	0.433834	0.118529	0.0934998	0.0802882
2014051	C3	1.11103	1.11043	1.10984	0.209916	0.159072	0.106156
2014001	C3	0.301375	0.321418	0.321418	0.074314	0.0901634	0.0771229
2014019	C3	0.739154	0.739154	0.739154	0.225079	0.190709	0.152001
2014013	C3	0.561536	0.668874	0.66876	0.066296	0.0488164	0.0358604
2014014	C3	1.21698	1.25874	1.25873	0.53233	0.46496	0.414077
2014016	C3	0.877628	0.876983	0.876982	0.236233	0.23307	0.199732
2014031	C3	0.364753	0.384639	0.384141	0.205702	0.131997	0.0889293
2014048	C3	0.514407	0.519094	0.519023	0.0624093	0.0677855	0.0574673
2015030	C3	0.660843	0.659567	0.659257	0.171022	0.150905	0.111137
2014040	C4	0.461331	0.461329	0.461328	0.109923	0.0926924	0.0816779
2014051	C4	0.785223	0.7606	0.756607	0.129721	0.11595	0.103913
2014001	C4	0.387629	0.393269	0.39228	0.0996839	0.11615	0.106023
2014019	C4	0.930991	0.930991	0.930991	0.206975	0.157316	0.119586
2014013	C4	0.684415	0.734296	0.734297	0.313201	0.225599	0.151051
2014014	C4	1.32725	1.37841	1.37841	0.331146	0.275019	0.242445
2014016	C4	0.78632	0.856675	0.856672	0.257341	0.267791	0.234932
2014031	C4	0.39097	0.399515	0.399329	0.173474	0.102184	0.0786696
2014048	C4	0.515626	0.514332	0.514332	0.0350543	0.0342406	0.0236873
2015030	C4	0.818466	0.827798	0.827665	0.15181	0.126548	0.118808
2014040	C5	0.658014	0.658008	0.658002	0.19761	0.186798	0.169846
2014051	C5	1.42685	1.42685	1.42685	0.437471	0.346003	0.235093
2014001	C5	0.382757	0.470379	0.470379	0.933947	0.728676	0.716843
2014019	C5	0.729936	0.729934	0.729933	0.859673	0.842376	0.815655
2014013	C5	0.588935	0.603759	0.603759	0.426905	0.409242	0.383977
2014014	C5	1.33703	1.39738	1.39738	0.266131	0.273715	0.230151
2014016	C5	0.991948	1.03255	1.03255	0.265669	0.311481	0.273771
2014031	C5	0.536545	0.539272	0.539271	0.237582	0.191286	0.172105
2014048	C5	0.533559	0.546152	0.546153	0.114974	0.100879	0.0796316
2015030	C5	0.72704	0.744789	0.744787	0.116788	0.122914	0.0978024

## Sheet: Hip Adductors
Subject	Velocity	Average Maximum Force During Braking Normalized by Body Weight			Average Maximum Force During Propulsion Normalized By Body Weight
		KH	C	YHA	KH	C	YHA
2014040	C3	0.191214	0.191205	0.191199	0.232048	0.231068	0.230266
2014051	C3	0.242392	0.242411	0.242423	0.227963	0.226708	0.226481
2014001	C3	0.144367	0.129058	0.129057	0.346493	0.306785	0.306707
2014019	C3	0.206972	0.206972	0.206972	0.278691	0.278523	0.278278
2014013	C3	0.186845	0.192647	0.192678	0.190248	0.229495	0.229174
2014014	C3	0.166934	0.208136	0.208135	0.362306	0.439633	0.43922
2014016	C3	0.165763	0.201731	0.201731	0.302694	0.445963	0.445629
2014031	C3	0.108156	0.110067	0.110063	0.195826	0.231299	0.231136
2014048	C3	0.0990204	0.125736	0.125736	0.207619	0.349822	0.349628
2015030	C3	0.178415	0.198658	0.198655	0.201331	0.280973	0.28074
2014040	C4	0.215649	0.215643	0.215636	0.270354	0.27034	0.270308
2014051	C4	0.334357	0.334358	0.33436	0.324953	0.325397	0.326217
2014001	C4	0.213936	0.199696	0.199696	0.463496	0.413013	0.412989
2014019	C4	0.231283	0.231283	0.231283	0.322828	0.32284	0.322864
2014013	C4	0.26682	0.282774	0.282775	0.348979	0.408351	0.40832
2014014	C4	0.219175	0.26103	0.26103	0.407987	0.508763	0.506682
2014016	C4	0.204525	0.265577	0.265536	0.391098	0.629164	0.62635
2014031	C4	0.192113	0.187757	0.187757	0.277961	0.314511	0.314515
2014048	C4	0.12662	0.159084	0.159083	0.249524	0.420268	0.420235
2015030	C4	0.190405	0.205019	0.205015	0.137805	0.180537	0.180482
2014040	C5	0.330674	0.330665	0.330649	0.538873	0.536835	0.533049
2014051	C5	0.400219	0.400222	0.400229	0.387712	0.385596	0.38262
2014001	C5	0.396138	0.305174	0.305174	0.675673	0.827164	0.826615
2014019	C5	0.374588	0.374588	0.374588	0.499583	0.49783	0.49554
2014013	C5	0.399959	0.415877	0.415877	0.522967	0.668733	0.668722
2014014	C5	0.393922	0.421916	0.421916	0.627998	0.895389	0.895544
2014016	C5	0.334425	0.380448	0.380449	0.604273	0.922507	0.921937
2014031	C5	0.279991	0.274373	0.274373	0.461298	0.519337	0.519375
2014048	C5	0.23409	0.257769	0.257769	0.410902	0.659153	0.659206
2015030	C5	0.306024	0.328742	0.328742	0.349756	0.527423	0.527458

[truncated: 3 more sheets: Other Plantarflexors, Quadriceps, Sartorius]
